# Supplementary material for: Expression, Prognostic Value, and Functional Mechanism of the KDM5 Family in Pancreatic Cancer
Source: Front Cell Dev Biol. 2022 Apr 13;10:887385. doi: 10.3389/fcell.2022.887385 (PMC9043291; doi:10.3389/fcell.2022.887385)
Supplement: Supplementary file 1 [file Table2.XLSX]

## Sheet: Sheet1
WNK1
DDI2
ATF7IP
ASXL2
CCNT1
UBXN7
RAPGEF6
CNOT1
REST
TRIM44
PPP4R2
STAG2
VPS13B
RIF1
LNPEP
NCOA3
RC3H2
CDK12
NCOA2
NIPBL
SON
KIF2A
STRN
RBM27
ZNF623
BRWD3
TAOK1
ATXN1L
RSC1A1
SBNO1
GTF2A1
UBR5
RNF169
RAD54L2
RNF168
ADAT1
RFX3
STT3B
USP12
UHMK1
PIK3R4
IL6ST
MYO9A
RSF1
RBBP5
LATS1
ADNP
XRN1
LCOR
HIPK3
C9orf102
RSPRY1
GTF3C4
DPP8
SENP1
SFRS2IP
ZNF192
C5orf41
BOD1L
PAFAH1B2
N4BP2
TAF2
NUP160
NDUFS8
KIAA2018
HUWE1
REL
MAP3K2
SEC24B
MYST3
MBNL3
LOC284441
ZBTB33
C1orf86
MAPK8
TAF1L
ERC1
ROCK2
BRAF
SMARCA5
BIRC6
FOXJ2
C11orf30
DDX46
OTUD4
NPAT
FRYL
ATF2
SETX
RAPGEF2
RBM12
ZNF678
NUP155
ANKRD36BP1
PRKAR2A
IREB2
MED1
UBR2
WAC
C14orf106
BAZ1B
NF1
PTPLB
STAG1
CEP97
KIAA1429
DENND1B
IPMK
CDKL5
CTCF
ZNF619
EYA3
GADD45GIP1
RANBP2
ANKRD17
NCRNA00116
ATRX
RSBN1L
SMG1
ZNF827
DPP7
MLL
PIK3CA
BBX
THOC2
ZBTB11
NDUFA11
TAF1
SLC30A6
HIPK1
ATP5D
CAND1
CEP350
MAN2A1
PBRM1
RNF111
SLC25A40
APOOL
C20orf177
BAT2L2
SHPRH
C10orf118
SGK196
TGFBRAP1
ZNF148
VCPIP1
FGFR1OP2
KLHL11
QSER1
ALMS1
TP53I13
AURKAIP1
ZDHHC20
ZNF81
PRKDC
EXOC6B
GTF2H3
C19orf24
C9orf41
ZNF281
ZC3H13
C3orf63
TTBK2
PHC3
NCOR1
RBL1
ETV3
NIPAL2
YIF1A
ZNF791
RPS6KA3
LEPROT
NHLRC2
PHF3
SKIL
C1orf58
MAML2
ZNF609
JMJD1C
PIN1
KIAA0430
ANAPC1
RUNDC2A
USP9X
SPEN
DHX36
CCDC75
MED14
CCS
MRPL34
COX8A
ZNF358
44628
ZNF641
TMF1
HIVEP1
NEU3
KIAA0947
SMC3
MRPL41
ADSS
IRF6
TP53BP2
F11R
KRAS
CHML
WDR26
C7orf55
ACBD3
C1orf107
GPATCH2
CAPN2
CTNND1
PIAS3
PTPN14
ITGA2
UBAP2L
SLC25A42
LMO7
POGK
FGD6
ISCU
KANK3
BAT2L2
ARHGAP32
C22orf39
ASAP2
ADIPOR1
LOC282997
EGFL7
PRKCI
FAM60A
ZDHHC5
GAN
YOD1
COPA
HEATR1
BLZF1
C22orf32
ACAT1
TSPAN33
GON4L
ZC3H11A
TET3
TAF1A
IARS2
FAT1
LOC401431
C1orf58
DOCK5
PAWR
ATP5A1
C1orf106
CAMK1
ERO1L
CLU
YWHAZ
CTNNA1
RNF2
CDC73
JRKL
PDXP
FBXO28
RBM41
RNF167
SLK
PARP4
SLC25A11
CD55
SMURF1
KLF3
CGN
GPX3
OTUD7B
CAST
GALNT3
RAMP3
TPR
XPA
ADORA2A
HMGN2
PTPN12
FAM69B
ESRP1
FMN1
CCDC28A
EVL
RAMP2
CD320
C17orf108
SKIL
GNG7
HIRIP3
C20orf160
ATP6V0E2
MYOF
LASS4
SLC30A1
YES1
TIMM22
C2orf7
CAPRIN1
ITPR3
ZDHHC9
PEX13
EPS8
C5orf55
ETV3
POMC
PPP4R1
ZSWIM7
CD46
KLHL22
C20orf132
ISG20L2
ELF4
AVL9
ATPAF2
SLC44A1
KIF14
ATP11B
RNMTL1
CN5H6.4
LIPH
DENND1B
INPP4B
SP1
STAU1
TUFT1
RAB39B
CLEC3B
BTBD10
ABHD14A
TMEM88
RASIP1
PARD6A
HMGN3
ACTL6A
TMOD3
C16orf5
MICALCL
SDSL
PPAP2A
KCNK1
DKFZp779M0652
TJP1
MAPK6
REEP3
B3GNT5
LAMB3
RTN4IP1
PATL1
FAM184A
INTS10
PPPDE1
CAMSAP1L1
SEC11C
ZNF217
SMG7
TSPAN7
SH2D3C
COQ10A
AHCTF1
MET
TMC7
CD2AP
DHRS4
GKAP1
USHBP1
EFNB2
LAMC2
RANGRF
TANC1
DLGAP3
CENPF
POLR3H
PYY2
IGSF9
BEND5
CYB5D2
RAPH1
GIMAP5
CD81
SPTY2D1
PACSIN1
SOX4
CDC42BPA
SLC25A24
ZNF428
DIAPH1
PKIG
LMO2
MAL2
HCST
RIOK3
AHR
GABARAP
RBP5
ZNF671
RALGPS2
KDM6A
XIST
TTTY14
TMSB4Y
EIF1AY
RPS4Y1
CYorf15B
NCRNA00185
TTTY15
CYorf15A
EIF1AX
KDM5D
SMC1A
NLGN4Y
UTY
USP9Y
ZFY
DDX3X
TSIX
DDX3Y
BCORL2
PRKY
TTTY2
SYAP1
TBL1Y
ZFX
NCRNA00230B
SRY
NCRNA00183
HSFY2
TXLNG
TTTY10
ZRSR2
PNPLA4
USP9X
CA5BP
PPP1R2P9
OFD1
UBA1
PLAGL2
MED14
EBPL
USP42
ATP5C1
HDHD1A
METTL5
FAM86A
TTTY4C
HTT
CA5B
NME2
RPL27
C14orf166
RPL31
MED12
CBFA2T2
RPS29
RPS24
GTF3A
RPL36AL
DAZ1
C12orf45
HDAC6
RBAK
TCEANC
TRAPPC2
PPP1R7
RPL22L1
SUGT1
IMP4
TEAD4
MRPS9
LLPH
TBC1D14
NUDT5
VTI1B
KLHL35
TRRAP
ZP3
EIF4EBP3
MRPS5
ELK1
PHLPP2
KIAA0467
RPS27A
EIF3M
RAPGEF1
RPS3
EIF3F
RLIM
RPS13
RNMT
TPT1
TMEM126A
RPP25
RPL12
RNF4
ZCCHC11
COX7C
RNF138P1
RNF181
COMMD1
KIAA0947
ADI1
MRPS18A
GAS5
RPGR
RPS15A
TIMM9
ZZEF1
ZNF304
HUWE1
BAT2L1
POLR2B
TRIP6
LRRC41
EEF1B2
ZNF498
RPS18
AMELY
KDM6B
GNA12
UBQLN2
INE1
CHM
SMCR8
TMEM183A
NDUFB5
CFDP1
EIF3CL
RNF135
WDR88
NPM3
SPESP1
AASDH
LYRM4
OR1L8
CNOT6L
PRDX5
NDUFB3
RPLP0
PEX1
CXorf38
TMEM126B
EIF2C1
DEFB1
C14orf156
MNT
FAM90A1
CXCL17
WDR60
RPL13
S100A13
ITPA
NACA
RPS25
ZXDB
MTMR3
DCAF16
RPL35A
KRT18
GTF2F2
EXOSC1
GPR173
CHCHD5
AFMID
UBA52
RGPD6
RPS6KA3
FBXO22OS
TAAR1
PHF8
MTHFR
MFSD5
GSTO2
ROBLD3
TMED4
NSMCE1
RAI1
TRIAP1
PTPN1
GLRX2
NR2C2AP
NXF5
ZBTB39
ZNF12
ABL1
TTC1
RBBP6
RPL37A
RPS12
HIC2
ATP5O
C20orf117
C2orf34
LSM1
RPL27A
MRPL9
RPL36
FUNDC1
USP9Y
CYorf15B
CYorf15A
DDX3Y
UTY
ZFY
TTTY15
TMSB4Y
NCRNA00185
RPS4Y1
PRKY
EIF1AY
NLGN4Y
TTTY14
BCORL2
TTTY2
NCRNA00230B
TBL1Y
XIST
TSIX
TTTY10
EIF1AX
HSFY2
DAZ1
SRY
KDM5C
NCRNA00183
PNPLA4
RPS4X
PRY2
KDM6A
HDHD1A
ZRSR2
SYAP1
TTTY4C
FUNDC1
PCDH11Y
RPS4Y2
DAZ3
DDX3X
ZFX
DAZ2
PPP1R2P9
SMC1A
SPESP1
TTTY1B
EIF2S3
CA5BP
ARSD
CECR7
DDX43
UBA1
TRAPPC2
AMELY
KDM4DL
IMPG1
RG9MTD1
C11orf42
STS
GEMIN8
TTTY6
LOC100134368
TAS2R50
MPI
LOC100271836
FAM106C
CCDC144B
LOC100190986
CCDC60
C2orf84
CPLX4
MOCS3
PET112L
HIST3H3
GPAT2
MAGEA6
TTTY9B
BRD4
AMAC1L3
ZFC3H1
FLJ25328
C1orf63
GYG2
CHRNA4
SYTL4
PIGW
CG030
MBD6
SRGAP1
CCDC144A
TRIM78P
OCIAD1
SUGT1L1
OR1J2
PSMD11
SLC25A17
LOC162632
C19orf44
XKRY2
OFD1
TTN
SLC38A11
CCDC43
C17orf93
CCAR1
NUDT2
FLG2
TXLNG
DDX28
MAGEA11
TRIM3
TET1
C19orf34
CDH13
NPAS2
OR6F1
C17orf75
PGK2
KCNQ1OT1
PYROXD1
STIM1
RNF10
ATXN2L
VBP1
POLDIP2
ZNF354B
PIGY
UPK1B
DDIT3
TDRD12
MCM9
CHORDC1
STARD3NL
MED31
HSD17B7P2
HSPA1A
CELF1
C7orf25
CPSF6
TCHP
NBPF10
LOC100130522
PMCHL1
FREM2
GOLGA6D
AKR1C1
C20orf4
CPT2
TCN1
MGC16384
ZNF703
PCDHGA8
ZNF99
ZPBP
MDGA2
WDR72
GSTA3
ATP5F1
C17orf58
C16orf78
LCT
TIPIN
PGPEP1L
LOC340074
C15orf62
TPRXL
MS4A14
NLE1
KRTAP2-1
HIST1H3C
C9orf144
LOC727896
FEN1
EXOSC9
HIST1H2BO
PRO1768
XRCC6
LARP7
SPATA21
KRT82
ANKRD9
GRM6
C7orf4
LOC387646
WNT6
GRPEL1
LOC283999
BCAS2
LOC100132247
AQP3
FLJ14107
KRTAP5-9
KIAA0907
PRKAB2
FAM48B1
N6AMT1
LYSMD1
DNM1L
ZNF785
TXN2
