# Supplementary material for: Expression, Prognostic Value, and Functional Mechanism of the KDM5 Family in Pancreatic Cancer
Source: Front Cell Dev Biol. 2022 Apr 13;10:887385. doi: 10.3389/fcell.2022.887385 (PMC9043291; doi:10.3389/fcell.2022.887385)
Supplement: Supplementary file 2 [file Table3.XLSX]

## Sheet: Sheet1
#node1	node2	node1_string_id	node2_string_id	neighborhood_on_chromosome	gene_fusion	phylogenetic_cooccurrence	homology	coexpression	experimentally_determined_interaction	database_annotated	automated_textmining	combined_score
HDAC1	KDM5B	9606.ENSP00000362649	9606.ENSP00000356234	0	0	0	0	0.065	0.782	0	0.672	0.927
HDAC1	KDM5A	9606.ENSP00000362649	9606.ENSP00000382688	0	0	0	0	0.065	0.784	0	0.743	0.943
HDAC1	KDM5C	9606.ENSP00000362649	9606.ENSP00000364550	0	0	0	0	0.065	0.512	0	0.955	0.977
HDAC1	MYC	9606.ENSP00000362649	9606.ENSP00000479618	0	0	0	0	0.077	0.772	0	0.96	0.991
HDAC1	KDM1A	9606.ENSP00000362649	9606.ENSP00000383042	0	0	0	0	0.123	0.969	0.5	0.992	0.999
HDAC1	SIN3B	9606.ENSP00000362649	9606.ENSP00000369131	0	0	0	0	0.122	0.96	0.9	0.982	0.999
KDM1A	KDM5B	9606.ENSP00000383042	9606.ENSP00000356234	0	0	0	0	0.086	0.375	0	0.986	0.991
KDM1A	HDAC1	9606.ENSP00000383042	9606.ENSP00000362649	0	0	0	0	0.123	0.969	0.5	0.992	0.999
KDM1A	KDM5C	9606.ENSP00000383042	9606.ENSP00000364550	0	0	0	0	0.063	0.179	0	0.756	0.796
KDM1A	KDM5A	9606.ENSP00000383042	9606.ENSP00000382688	0	0	0	0	0.063	0.182	0	0.815	0.846
KDM1A	MYC	9606.ENSP00000383042	9606.ENSP00000479618	0	0	0	0	0.083	0.251	0.6	0.81	0.941
KDM5A	KDM5B	9606.ENSP00000382688	9606.ENSP00000356234	0	0	0	0.948	0.066	0.527	0	0.935	0.561
KDM5A	HDAC1	9606.ENSP00000382688	9606.ENSP00000362649	0	0	0	0	0.065	0.784	0	0.743	0.943
KDM5A	SIN3B	9606.ENSP00000382688	9606.ENSP00000369131	0	0	0	0	0.096	0.83	0	0.836	0.972
KDM5A	MYC	9606.ENSP00000382688	9606.ENSP00000479618	0	0	0	0	0	0.128	0	0.51	0.555
KDM5A	KDM1A	9606.ENSP00000382688	9606.ENSP00000383042	0	0	0	0	0.063	0.182	0	0.815	0.846
KDM5B	PAX9	9606.ENSP00000356234	9606.ENSP00000355245	0	0	0	0	0	0.675	0	0.934	0.977
KDM5B	SIN3B	9606.ENSP00000356234	9606.ENSP00000369131	0	0	0	0	0.096	0.354	0	0.292	0.55
KDM5B	KDM5A	9606.ENSP00000356234	9606.ENSP00000382688	0	0	0	0.948	0.066	0.527	0	0.935	0.561
KDM5B	HDAC1	9606.ENSP00000356234	9606.ENSP00000362649	0	0	0	0	0.065	0.782	0	0.672	0.927
KDM5B	MYC	9606.ENSP00000356234	9606.ENSP00000479618	0	0	0	0	0	0.336	0.8	0.835	0.976
KDM5B	KDM1A	9606.ENSP00000356234	9606.ENSP00000383042	0	0	0	0	0.086	0.375	0	0.986	0.991
KDM5C	HDAC1	9606.ENSP00000364550	9606.ENSP00000362649	0	0	0	0	0.065	0.512	0	0.955	0.977
KDM5C	MYC	9606.ENSP00000364550	9606.ENSP00000479618	0	0	0	0	0	0.128	0	0.426	0.479
KDM5C	SIN3B	9606.ENSP00000364550	9606.ENSP00000369131	0	0	0	0	0.118	0.354	0	0.235	0.526
KDM5C	KDM1A	9606.ENSP00000364550	9606.ENSP00000383042	0	0	0	0	0.063	0.179	0	0.756	0.796
MYC	KDM5B	9606.ENSP00000479618	9606.ENSP00000356234	0	0	0	0	0	0.336	0.8	0.835	0.976
MYC	HDAC1	9606.ENSP00000479618	9606.ENSP00000362649	0	0	0	0	0.077	0.772	0	0.96	0.991
MYC	KDM5C	9606.ENSP00000479618	9606.ENSP00000364550	0	0	0	0	0	0.128	0	0.426	0.479
MYC	SIN3B	9606.ENSP00000479618	9606.ENSP00000369131	0	0	0	0	0.063	0.415	0	0.281	0.571
MYC	KDM5A	9606.ENSP00000479618	9606.ENSP00000382688	0	0	0	0	0	0.128	0	0.51	0.555
MYC	KDM1A	9606.ENSP00000479618	9606.ENSP00000383042	0	0	0	0	0.083	0.251	0.6	0.81	0.941
PAX9	KDM5B	9606.ENSP00000355245	9606.ENSP00000356234	0	0	0	0	0	0.675	0	0.934	0.977
SIN3B	KDM5B	9606.ENSP00000369131	9606.ENSP00000356234	0	0	0	0	0.096	0.354	0	0.292	0.55
SIN3B	HDAC1	9606.ENSP00000369131	9606.ENSP00000362649	0	0	0	0	0.122	0.96	0.9	0.982	0.999
SIN3B	KDM5C	9606.ENSP00000369131	9606.ENSP00000364550	0	0	0	0	0.118	0.354	0	0.235	0.526
SIN3B	MYC	9606.ENSP00000369131	9606.ENSP00000479618	0	0	0	0	0.063	0.415	0	0.281	0.571
SIN3B	KDM5A	9606.ENSP00000369131	9606.ENSP00000382688	0	0	0	0	0.096	0.83	0	0.836	0.972
